# Supplementary material for: Study and Physical Mapping of the Species-Specific Tandem Repeat CS-237 Linked with 45S Ribosomal DNA Intergenic Spacer in Cannabis sativa L
Source: Plants (Basel). 2022 May 24;11(11):1396. doi: 10.3390/plants11111396 (PMC9183113; doi:10.3390/plants11111396)
Supplement: Supplementary file 1 [file plants-11-01396-s001.zip]

Archive with 2 entries (2 files):
- Figures ed.pdf
- Tables ed.pdf
